# Supplementary material for: Impact of Oncotype DX risk categorization and receipt of chemotherapy on survival outcomes among patients with small node-negative HR+ breast cancer
Source: Oncologist. 2026 Jul 15;31(8):oyag276. doi: 10.1093/oncolo/oyag276 (PMC13407421; doi:10.1093/oncolo/oyag276)
Supplement: oyag276_Supplementary_Data [file oyag276_supplementary_data.zip]

Archive with 1 entries (1 files):
- Supplementary Appendix - Final.docx
